# Supplementary material for: A new snouted treefrog (Anura, Hylidae, Scinax) from fluvial islands of the Juruena River, southern Brazilian Amazonia
Source: PLoS One. 2024 Jan 31;19(1):e0292441. doi: 10.1371/journal.pone.0292441 (PMC10830056; doi:10.1371/journal.pone.0292441)
Supplement: S1 Table — (XLSX) [file pone.0292441.s001.xlsx]

## Sheet: Planilha1
Species	Group	Locality	tree code	12S-tRNAval-16S	16S-tRNALeu	ND1‑tRNAIle	COI	Cytb	CXCR4	POMC	RAG1	Rhod	SIAH	Tyr
J. camposseabrai	Julianus	BR: MG: Contendas do Sincorá	CFBH23483_J_camposseabrai	OQ934119	OQ934886	OQ937782	OQ940859			OQ935992	OQ936283		OQ936902	OQ937178
J. fontanarrosai	Julianus	AR: Misiones: Capital: Posadas: Ruta Nacional	LGE4477_J_fontanarrosai	OQ934123	OQ934890	OQ937786	OQ940862	OQ937483	OQ935839		OQ936285	OQ936593	OQ936903	OQ937180
J. pinimus	Julianus	BR: SC: Lebon Régis, Fazenda Serra da Esperança	LGE21256_J_pinimus	OQ934129	OQ934897	OQ937793	OQ940867	OQ937486		OQ935997	OQ936288	OQ936596	OQ936904	OQ937184
J. uruguayus	Julianus	UY: Treinta y Tres: Quebrada de los Cuervos	MNHN9980_J_uruguayus	OQ934132	OQ934898	OQ937794	OQ940870	OQ937487	OQ935840	OQ935998	OQ936289	OQ936599	OQ936905	OQ937187
O. agilis	Ololygon	BR: ES: Linhares: Reserva Biológica - Companhia Vale do Rio Doce	CFBH18056_O_agilis	OQ934135	OQ934900	OQ937796	OQ940873	OQ937490		OQ936000	OQ936291	OQ936602	OQ936907	OQ937190
O. melanodactyla	Ololygon	BR: BA: Ilhéus: RPPN Boa União, Bairro Acuípe	MZUESC11425_O_melanodactyla	OQ934278	OQ934995	OQ937893	OQ940997			OQ936071	OQ936337	OQ936669	OQ936972
O. sp. 1	Ololygon	BR: AL: Passo de Camaragibe	CFBH7360_O_sp_1	OQ934335			OQ941043		OQ935884			OQ936688	OQ936993	OQ937265
S. alter	S. auratus	BR: MG: Estrada Alvorada –Carangola (trevo de Faria Lemos)	MNRJ43337_S_alter	OQ934415	OQ935088	OQ937987	OQ941118	OQ937610	---	OQ936130	OQ936389	OQ936729	OQ937023	OQ937296
S. crospedospilus	S. auratus	BR: BA: Santa Cruz Cabrália: RPPN Estação Veracel	MNRJ42561_S_crospedospilus	OQ934457	---	---	OQ941157	OQ937629	OQ935903	OQ936148	OQ936412	OQ936750	OQ937039	OQ937315
S. imbegue	S. auratus	BR: SP: Iguape: Escola Agrícola Engenheiro Agrônomo Narciso de Medeiros	CFBH15944_S_imbegue	OQ934600	OQ935176	OQ938088	OQ941249	OQ937670	---	---	OQ936463	OQ936798	OQ937077	OQ937362
S. boesemani	S. boesemani	GY: Potaro-Siparuni: Iwokrama: Muri Scrub Cam	USNM531476_S_boesemani	OQ934423	---	---	OQ941124	OQ937612	OQ935897	---	OQ936393	OQ936733	OQ937025	OQ937299
S. sp. 31	S. boesemani	BR: AM: Beruri: BR-319, km 260: module 5	INPAH34696_S_sp_31	KU317377
S. cruentomma	S. cruentomma	EC: Sucumbios: 2.5 km N Lago Agrio	KU217700_S_cruentomma	OQ934459	OQ935110	OQ938012	OQ941159	---	OQ935904	OQ936149	OQ936413	OQ936751	OQ937040	OQ937316
S. cruentomma	S. cruentomma	EC: Orellana: Río Napo: sector la Primavera, banco sur	QCAZ43828_S_cruentomma	OQ934463	OQ935113	OQ938016	---	---	---	---	---	---	---	OQ937318
S. cruentomma	S. cruentomma	EC: Orellana: Río Napo: Santa Teresita 4 km NW Nuevo Rocafuerte, banco norte	QCAZ44753_S_cruentomma	OQ934471	OQ935121	OQ938024	---	---	---	OQ936150	---	---	---	OQ937319
S. altae	S. cruentomma	PA: Los Algarrobos	SMF89809_S_altae	OQ934404	OQ935080	OQ937979	OQ941108	OQ937602	---	---	OQ936383	OQ936722
S. altae	S. cruentomma	PA: Los Algarrobos	SMF89810_S_altae	OQ934405	OQ935081	OQ937980	OQ941109	OQ937603	---	OQ936125	OQ936384	OQ936723	---	OQ937292
S. exiguus	S. cruentomma	VZ: Bolívar: Sucre: Maripa: sector Cucurital: Campamento Wasaña	MHNLS20861_S_exiguus	OQ934505	OQ935149	OQ938053	OQ941192	---	---	OQ936167	OQ936434	OQ936769	---	OQ937335
S. exiguus	S. cruentomma	VZ: Bolívar: Gran Sabana: morichal junto a la Troncal 10, 12 Km NE Santa Elena de Uairén	CBAnv_S_exiguus	OQ934506	---	---	OQ941193	---	---	OQ936168	OQ936435	OQ936770	OQ937054	OQ937336
S. exiguus	S. cruentomma	BR: RR: Pacaraima: Área BV8	MZUSP157399_S_exiguus	OQ934508	---	---	OQ941194	OQ937640	---	OQ936169	OQ936436	OQ936771	OQ937055	---
S. manriquei	S. cruentomma	VZ: Merida: Campo 15	CBAnv1_S_manriquei	OQ934623	OQ935192	OQ938105	---	OQ937679	OQ935921	---	OQ936473	OQ936807	OQ937087	OQ937369
S. manriquei	S. cruentomma	VZ: Táchira: La Trampa	CBAnv2_S_manriquei	OQ934624	---	---	OQ941266	OQ937680	---	OQ936193	OQ936474	OQ936808	---	---
S. manriquei	S. cruentomma	VZ: Merida: Campo 15	CBAnv3_S_manriquei	OQ934625	---	---	OQ941267	OQ937681	---	OQ936194	OQ936475	OQ936809	OQ937088	OQ937370
S. staufferi	S. cruentomma	GT: Zacapa: 2.9 km S Teculután on road to Huit	UTACVA50749_S_staufferi	OQ934713	OQ935247	OQ938162	---	OQ937738	OQ935945	OQ936232	OQ936534	OQ936853	OQ937130	OQ937419
S. sp.	S. cruentomma	CO: Meta: San Juan de Arama	AJC1743_S_c	OQ934735	OQ935264	OQ938182
S. sp.	S. cruentomma	CO: Meta: San Juan de Arama	AJC3465_S_cf_wandae	OQ934736	OQ935265	OQ938183
S. sp.	S. cruentomma	CO: Meta: San Juan de Arama	AJC3461_S_cf_wandae	KP149431			KP149225
S. sp. 16	S. cruentomma	CO: Amazonas: Leticia, Comunidad Monillo Amena	ICN50720_S_sp_16	OQ934783	OQ935293	OQ938213	---	OQ937762	---	OQ936258	OQ936565	OQ936879	---	OQ937454
S. sp. 16	S. cruentomma	BR: AM: BR-319: módulo 11	INPAH34693_S_sp_16	KU317429
S. sp. 17	S. cruentomma	BR: AM: Lago Chaviana, Itapurú, margem direita, Rio Purus	MTR18678_S_sp_17	KDQF01003 383
S. sp. 17	S. cruentomma	BR: AM: BR-319, km 300: módulo 6	INPAH34596_S_sp_17	KU317386
S. sp. 18	S. cruentomma	PE: Loreto: Requena: Jenaro Herrara: CIJH	GGU5353_S_sp_18	OQ934784
S. sp. 18	S. cruentomma	PE: Loreto: Requena: Jenaro Herrara: CIJH	GGU5494_S_sp_18	OQ934785
S. sp. 18	S. cruentomma	PE: Loreto: Soplin: Comunidad Nueva Frontera, Río Blanco	GGU6305_S_sp_18	OQ934786
S. sp. 19	S. cruentomma	BR: PA: Carajás: Salobo	PS703_S_sp_19	OQ934787	OQ935294	OQ938214	OQ941406
S. sp. 19	S. cruentomma	BR: RO: Porto Velho: UHE Santo Antônio	INPAH35567_S_sp_19	KU317396
S. sp. 19	S. cruentomma	BR: PA: Carajás: Salobo	PS701_S_sp_19	OQ934788			OQ941407
S. sp. 20	S. cruentomma	GY: Potaro-Siparuni: Iwokrama	MTD48006_S_sp_20	KDQF01003085
S. sp. 20	S. cruentomma	SU: Nassau, trail 7	AF2405_S_sp_20	KDQF01000941
S. sp. 20	S. cruentomma	FG: Atachi Bakka	AG421_S_sp_20	KDQF01001592
S. sp. 21	S. cruentomma	BR: AP: Serra do Navio	MTR13734_S_sp_21	KDQF01003246
S. sp. 21	S. cruentomma	BR: AP: Serra do Navio	MTR13778_S_sp_21	KDQF01003261
S. sp. 22	S. cruentomma	FG: Aratai	255MC_S_sp_22	EF217452/EF217495				EF364257						EF364218
S. sp. 22	S. cruentomma	FG: Crique Grand Leblond	26BM_S_sp_22	EF217448/EF217491				EF364256						EF364216
S. strussmannae	S. cruentomma	BR: AM: Tapauá, PARNA Lago Jari National Park	INPAH34690_S_strussmannae	KU317431
S. strussmannae	S. cruentomma	BR: AM: Tapauá, PARNA Lago Jari National Park	INPAH34688_S_strussmannae	KU317428
S. albertinae	S. cruentomma	CO: Casanare: Sabanalarga	AJC4105_S_albertinae	KP149381			KP149179
S. albertinae	S. cruentomma	BR: AM: Novo Airão: RDS Rio Negro	INPAH42864_S_albertinae	MW853696
S. albertinae	S. cruentomma	VZ: Amazonas: Atures: Puerto Ayacucho: sector Morichito: Fundo Copaiba	MHNLS21042_S_albertinae	OQ934399	OQ935076	OQ937975	OQ941103	---	---	OQ936121	OQ936379	OQ936719	---	OQ937289
S. albertinae	S. cruentomma	CO: Meta: Acacias: vereda La Esperalda, centro Agroturistico Araguaney, 514 m Buriti	ICN49562_S_albertinae	OQ934402	OQ935078	OQ937977	OQ941106	OQ937601	OQ935895	OQ936124	OQ936382	OQ936721
S. albertinae	S. cruentomma	VZ: Amazonas: Alto Orinoco: Brazo Casiquiare: Niñal	MHNLS21078_S_albertinae	OQ934403	OQ935079	OQ937978	OQ941107	---	---	---	---	---	---	OQ937291
S. danae	S. danae	VZ: Bolívar: Gran Sabana Sierra de Lema	MHNLS19585_S_danae	OQ934487	OQ935135	OQ938038	OQ941174	OQ937633	---	OQ936158	OQ936423	OQ936760	---	OQ937325
S. ruberoculatus	S. danae	BR: AM: Tapauá,PARNA Nascentes do Lago Jari	INPAH34705_S_ruberoculatus	KU317408
S. caprarius	S. elaeochroa	CO: Antioquia: Gomez Plata: vereda La Clara: Hacienda Vegas de La Clara	MHUAA5174_S_caprarius	OQ934439	OQ935099	OQ937999	OQ941140	---	---	OQ936141	OQ936402	OQ936743	---	OQ937306
S. sp. 15	S. elaeochroa	PA: Los Algarrobos	SMF89811_S_sp_15	OQ934782	OQ935292	OQ938212	OQ941405	---	---	OQ936257	OQ936564	OQ936878	---	OQ937453
S. sateremawe	S. eurydice	BR: AM: Maués: FLONA Pau-Rosa: Comunidade Bragança	MPEG28675_S_sateremawe	OQ934683	OQ935230	OQ938143	OQ941317	OQ937718	---	OQ936222	OQ936515	---	OQ937114	OQ937404
S. sp. 23	S. eurydice	BR: SP: Ubatuba	CFBHt7_S_sp_23	OQ934790	OQ935296	OQ938216	---	OQ937763	OQ935961	---	OQ936566	OQ936880	OQ937156	OQ937455
S. iquitorum	S. funereus	PE: Loreto: the vicinity of Puerto Almendras: 17–18 km SW Iquitos	NMP712671_S_iquitorum	OQ934613	OQ935184	OQ938097	OQ941259	OQ937676	OQ935919	---	OQ936468	OQ936804	OQ937083	OQ937366
S. onca	S. funereus	BR: RO: Porto Velho, Abunã	H1384_S_onca	OQ934642	OQ935203	OQ938116	OQ941282			OQ936204	OQ936487	OQ936821	OQ937098	OQ937380
S. oreites	S. funereus	PE: Amazonas: Bongara: Pomacochas	KU212154_S_oreites	OQ934644	OQ935205	OQ938118	OQ941284	OQ937693	OQ935926	OQ936205	OQ936489	OQ936823	OQ937100	OQ937382
S. fuscomarginatus	S. fuscomarginatus	BR: MG: Lagoa Santa	CFBH24356_S_fuscomarginatus	OQ934517	---	OQ938059	OQ941198	---	---	---	---	---	---	---
S. fuscomarginatus	S. fuscomarginatus	BO: Santa Cruz: Parque Nacional Noel Kempff	ZFMK72677_S_fuscomarginatus	OQ934521	---	---	---	OQ937647	---	---	---	OQ936779	---	OQ937344
S. fuscomarginatus	S. fuscomarginatus	BR: PA: Soure	PS530_S_fuscomarginatus	OQ934519	OQ935152	OQ938060	OQ941199	OQ937645	---	OQ936171	OQ936442	OQ936777	OQ937059	OQ937342
S. villasboasi	S. fuscomarginatus	BR: PA: Serra do Cachimbo	CHUNB40156_S_villasboasi	KJ004108			KJ004274
S. madeirae	S. fuscomarginatus	BR: RO: Porto Velho	CFBH25469_S_madeirae	OQ934622			OQ941265
S. fucovarius	S. fuscovarius	BR: MG: Araxá	CFBH11579_S_fucovarius	OQ934526	---	---	OQ941204	OQ937650	---	OQ936175	OQ936445	OQ936781	OQ937062	OQ937346
S. x-signatus	S. fuscovarius	BR: AL: Santana do Ipanema	CFBH18490_S_xsignatus	OQ934742	OQ935267	OQ938187	OQ941370	OQ937746	---	OQ936239	OQ936545	OQ936860	OQ937136	OQ937431
S. sp. 26	S. fuscovarius	BR: BA: Jacaraci: Estrada Urandi	UFMG4701_S_sp_26	OQ934800	OQ935303	OQ938223	OQ941418	OQ937764
S. hayii	S. granulatus	BR: MG: Santana do Riacho: Serra do Cipó	MCNAMPUC6359_S_hayii	OQ934589	OQ935167	OQ938079	OQ941239	OQ937665	---	OQ936184	OQ936459	OQ936794	OQ937074	OQ937358
S. marayca	S. granulatus	BR: MG: Itabirito	CFBH18424_S_marayca	OQ934626	OQ935193	OQ938106	OQ941268	OQ937682	---	OQ936195	OQ936476	OQ936810	OQ937089	OQ937371
S. montivagus	S. granulatus	BR: BA: Mucugê: PARNA Chapada Diamantina	CFBH30118_S_montivagus	OQ934629	OQ935195	OQ938108	OQ941271	---	---	OQ936198	OQ936479	OQ936813	OQ937091	OQ937373
S. tigrinus	S. granulatus	BR: DF: Brasília: Fazenda Água Limpa	CFBH22799_S_tigrinus	OQ934717	---	OQ938166	OQ941348	OQ937741	---	OQ936235	OQ936537	OQ936856	---	OQ937423
S. nasicus	S. nasicus	BR: MS: Bonito	CFBH14245_S_nasicus	OQ934631	---	---	OQ941273	OQ937685	OQ935923	OQ936200	OQ936481	OQ936815	OQ937093	OQ937375
S. ruber	S. nasicus	VZ: Bolívar: Sierra de Lema: cabeceras Río Uey: La Laja	MHNLS18742_S_ruber	OQ934679	OQ935227	OQ938140	OQ941313	---	---	---	OQ936512	---	---	OQ937401
S. similis	S. nasicus	BR: SP: Itirapina: Estação Ecológica de Itirapina	CFBH6509_S_similis	OQ934688	OQ935234	OQ938148	OQ941322	OQ937722	OQ935935	---	OQ936519	OQ936841	OQ937117
S. sp. 33	S. nasicus	VZ: Barinas: Pedraza: Sector El Moraleño	MHNLS21258_S_sp_33	OQ934837	OQ935320	OQ938241	OQ941439	---	---	OQ936271	OQ936586	OQ936894	OQ937171	OQ937470
S. pachycrus	S. pachycrus	BR: BA: Maracás: Fazendas Santo Onofre e Cana Brava	CFBH18793_S_pachycrus	OQ934650	OQ935207	OQ938120	OQ941290	OQ937699	---	OQ936207	OQ936495	OQ936827	OQ937103	OQ937386
S. pachycrus	S. pachycrus	BR: BA: Caetité	CFBH22169_S_pachycrus	OQ934651	OQ935208	OQ938121	OQ941291	OQ937700	---	OQ936208	OQ936496	OQ936828	OQ937104	OQ937387
S. acuminatus	S. rostratus	AR: Corrientes: Paso de la Patria	MACN38649_S_acuminatus	OQ934395	OQ935074	OQ937973	---	OQ937597	---	OQ936120	OQ936377	OQ936717	---	OQ937287
S. garbei	S. rostratus	BR: AC: Serra do Divisor	MTR28237_S_garbei	OQ934539	OQ935156	OQ938066	OQ941217	---	---	OQ936178	OQ936452	OQ936789	OQ937068	OQ937351
S. jolyi	S. rostratus	FG:	PG136_S_jolyi	OQ934617	OQ935188	OQ938101	OQ941263	OQ937677	OQ935920	OQ936191	OQ936471	OQ936805	OQ937085	OQ937367
S. nebulosus	S. rostratus	BR: PA: Ananindeua	PS337_S_nebulosus	OQ934641	OQ935202	OQ938115	OQ941281	OQ937692	---	OQ936203	OQ936486	OQ936820	OQ937097	OQ937379
S. squalirostris	S. squalirostris	BR: MG: São Roque	CFBH8008_S_squalirostris	OQ934708	---	---	OQ941342	OQ937735	OQ935943	---	OQ936532	OQ936852	OQ937129	OQ937417
S. sp. 13	S. squalirostris	AR: Entre Rios: Islas del Ibicuy: near Brazo Largo	MACN38241_S_sp_13	OQ934778	OQ935288	OQ938208	OQ941401	OQ937761	OQ935960	OQ936256	OQ936563	OQ936877	OQ937155	OQ937452
Scarthyla vigilans	Scarthyla vigilans	CO: Córdoba: Ayapel: corregimiento Nariño: Hacienda Quibrache	ICN49562_Scarthyla_vigilans	OQ934885	OQ935333	OQ938257	OQ941456	OQ937781	OQ935987	OQ936281	OQ936592	OQ936899	---	OQ937479
