# Supplementary material for: A new snouted treefrog (Anura, Hylidae, Scinax) from fluvial islands of the Juruena River, southern Brazilian Amazonia
Source: PLoS One. 2024 Jan 31;19(1):e0292441. doi: 10.1371/journal.pone.0292441 (PMC10830056; doi:10.1371/journal.pone.0292441)
Supplement: S2 Table — (XLSX) [file pone.0292441.s002.xlsx]

## Sheet: Planilha1
S2 Table. Morphometric measurements (in mm) of adults of the type series of Scinax juruena sp. nov. Data from the holotype is highlighted in bold. Measurement acronyms are described in the main text. Abbreviations: M, male; F, female.
Museum Voucher	Sex	SVL	HL	HW	ED	TD	UEW	IOD	IND	TAL	FL	HAL	3FD	4TD	END	TL	THL
ABAM 3948	M	26.9	8.4	8.4	2.9	1.5	2.1	2.4	2	7.1	10.7	7.2	1.2	1.2	2.8	12.4	11.6
ABAM 3978	M	26	8.3	8.3	3	1.4	1.8	2.4	2.1	6.8	10.5	6.8	1.1	0.9	2.7	12.6	11.8
ABAM 3979	M	27.6	8.8	8.8	2.9	1.5	1.9	2.8	2	7.2	11.1	7.4	1.2	1.1	3.1	12.7	11.8
ABAM 3981	M	25.7	8.5	8.5	2.8	1.5	2.1	2.7	1.9	6.9	10.8	6.9	1.1	1	2.8	12.4	12
ABAM 3982	M	24.2	8	8	2.9	1.4	1.7	2.4	1.8	6.3	9.4	6.3	1.2	1	2.6	11.5	10.7
ABAM 3983	M	27.3	8.8	8.8	2.8	1.6	2	2.5	2	6.9	10.8	7.1	1.1	1.1	3	12.1	11.8
ABAM 3984	M	26.2	8.4	8.4	2.9	1.5	2	2.3	1.9	7	10.5	7.2	1	1	2.8	12.3	11.9
ABAM 3985	M	24.3	8.1	8.1	2.8	1.4	1.7	2.4	1.8	6.5	10.3	6.7	1	1	2.7	11.7	11.3
ABAM 3986	M	24.7	8.3	8.2	2.9	1.3	2	2.2	1.9	6.4	9.8	6.2	0.9	0.9	2.6	11.5	11.2
ABAM 3987	M	25.4	8.2	8.2	2.6	1.5	2.1	2.3	1.9	6.7	10.2	7	0.9	1	2.8	11.9	11.1
ABAM 3988	M	25.1	8.6	8.6	2.9	1.5	2.1	2.4	1.9	7.1	10.5	6.9	1	0.9	2.7	12.1	11.8
ABAM 4090	M	25.5	8.1	8.1	3.1	1.5	1.96	2.2	2.2	6.9	10.6	7.1	1.1	1.1	2.7	12	11.4
ABAM 4088	M	24.1	8.1	8	2.9	1.5	2.1	1.9	1.9	6.7	9.9	6.6	1	0.9	2.8	11.4	10.9
ABAM 4089	M	25.7	8.3	8.3	2.8	1.6	2.1	2	1.7	6.7	10.9	6.9	1.2	1.2	2.9	12.3	11.5
ABAM 3980	F	26.3	8.8	8.8	3	1.5	2.2	2.4	2.1	7.2	10.2	7.5	0.9	0.9	2.9	12.6	12.1
