# Supplementary material for: A new snouted treefrog (Anura, Hylidae, Scinax) from fluvial islands of the Juruena River, southern Brazilian Amazonia
Source: PLoS One. 2024 Jan 31;19(1):e0292441. doi: 10.1371/journal.pone.0292441 (PMC10830056; doi:10.1371/journal.pone.0292441)
Supplement: S3 Table — (XLSX) [file pone.0292441.s003.xlsx]

## Sheet: Planilha1
S3 Table. Morphometric measurements (in mm) of tadpoles of Scinax juruena sp. nov. Measurement acronyms are described in the main text.
Stage	BH	BL	BW	ED	IND	IOD	LFH	MTH	ODW	SS	TAL	TMH	TMW	TTL	UFH
36	3.8	7.3	4.7	1.2	2.4	3.3	1.5	5	2.7	5.6	14.6	2.1	1.8	21.9	1.9
36	4.0	7.2	5.0	1.2	2.3	3.7	1.4	4.9	2.7	5.7	17.0	2.0	1.8	24.2	1.8
36	3.5	6.9	4.4	1.1	2.1	3.1	1.3	4.1	2.4	5.6	14.8	2.0	1.5	21.7	1.6
37	3.5	7.5	5.0	1.3	2.4	3.5	1.3	4.5	2.7	6.0	15.7	1.9	1.8	23.2	1.7
37	4.2	8.0	5.0	1.3	2.3	3.2	1.6	5.3	2.8	6.2	18.2	2.2	1.8	26.2	2.1
37	4.2	7.7	5.0	1.2	2.4	3.8	1.8	5.8	2.7	5.8	19.3	2.3	2.0	27.0	2.3
